# Supplementary material for: Changes in Health Care Access during the COVID-19 Pandemic: Estimates of National Japanese Data, June 2020–October 2021
Source: Int J Environ Res Public Health. 2022 Jul 20;19(14):8810. doi: 10.3390/ijerph19148810 (PMC9317863; doi:10.3390/ijerph19148810)
Supplement: Supplementary file 1 [file ijerph-19-08810-s001.zip]

Archive with 1 entries (1 files):
- ijerph-1777547-supplementary.pdf
